# Supplementary material for: Geometry and UV-Vis Spectra of Au3+ Complexes with Hydrazones Derived from Pyridoxal 5′-Phosphate: A DFT Study
Source: Int J Mol Sci. 2023 May 7;24(9):8412. doi: 10.3390/ijms24098412 (PMC10179053; doi:10.3390/ijms24098412)
Supplement: Supplementary file 1 [file ijms-24-08412-s001.zip]

Archive with 1 entries (1 files):
- ijms-2384696-supplementary.pdf
